# Supplementary material for: HyMNet: A Multimodal Deep Learning System for Hypertension Prediction Using Fundus Images and Cardiometabolic Risk Factors
Source: Bioengineering (Basel). 2024 Oct 29;11(11):1080. doi: 10.3390/bioengineering11111080 (PMC11591283; doi:10.3390/bioengineering11111080)
Supplement: Supplementary file 1 [file bioengineering-11-01080-s001.zip]

Archive with 1 entries (1 files):
- bioengineering-3242403-supplementary.pdf
